# Supplementary material for: Immunotherapy Combined with Chemotherapy in the First-Line Treatment of Advanced Gastric Cancer: Systematic Review and Bayesian Network Meta-Analysis Based on Specific PD-L1 CPS
Source: Curr Oncol. 2025 Feb 16;32(2):112. doi: 10.3390/curroncol32020112 (PMC11854702; doi:10.3390/curroncol32020112)
Supplement: Supplementary file 1 [file curroncol-32-00112-s001.zip]

Archive with 1 entries (1 files):
- curroncol-3415904-supplementary.pdf
